# Supplementary material for: A National School Health Campaign in Lebanon on Children Aged between 3 and 12 Years Old: Concordance Level between Parents’ Reports and Medical Visit Findings about Physical and Mental Health
Source: Children (Basel). 2024 Feb 7;11(2):214. doi: 10.3390/children11020214 (PMC10887313; doi:10.3390/children11020214)
Supplement: Supplementary file 1 [file children-11-00214-s001.zip]

Archive with 1 entries (1 files):
- children-2827251-supplementary.pdf
